# Supplementary material for: At least two molecules of the RNA helicase Has1 are simultaneously present in pre-ribosomes during ribosome biogenesis
Source: Nucleic Acids Res. 2019 Sep 12;47(20):10852–64. doi: 10.1093/nar/gkz767 (PMC6846684; doi:10.1093/nar/gkz767)
Supplement: gkz767_Supplemental_Files [file gkz767_supplemental_files.zip]

Archive with 4 entries (4 files):
- Gnanasundram-SupplementaryFigures_1-6.pdf
- Gnanasundram-SupplementaryTables_3-7.pdf
- SupplementaryTable_1-.xlsx
- SupplementaryTable_2.xlsx
